# Supplementary material for: Reproducibility of improvements in patient-reported functional ability following functional capacity evaluation
Source: BMC Musculoskelet Disord. 2022 Mar 16;23:258. doi: 10.1186/s12891-022-05208-w (PMC8928652; doi:10.1186/s12891-022-05208-w)
Supplement: Supplementary file 1 — Additional file 1. [file 12891_2022_5208_MOESM1_ESM.txt]

cohort	patientID	age	gender	waiting_time	sfs1	sfs2
2016	3312	53	m	6.9	194	180
2016	6480	56	m	12.3	90	76
2016	4887	25	w	20.3	59	89
2016	5121	49	m	9.1	100	97
2016	2869	50	m	4.8	179	169
2016	5419	51	m	6.4	32	113
2016	6646	27	m	5.8	115	119
2016	5830	45	m	9.3	135	168
2016	3425	25	w	64.2	112	136
2016	5512	37	m	7.0	144	157
2016	1820	36	m	19.5	118	171
2016	4790	22	m	21.6	137	155
2016	1950	38	m	6.0	184	198
2016	6202	40	m	13.0	182	185
2016	1436	61	m	5.5	166	173
2016	2453	51	m	32.0	118	104
2016	2684	53	m	11.1	174	188
2016	1861	34	m	6.7	194	200
2016	3653	27	m	5.6	184	184
2016	5072	48	m	10.0	179	186
2016	1019	52	m	4.3	169	154
2016	4361	44	m	11.0	130	152
2016	5987	54	m	22.7	170	182
2016	6395	55	m	10.5	26	15
2016	5539	25	m	10.3	168	179
2016	4014	44	m	5.1	188	194
2016	6472	48	m	5.1	96	140
2016	2884	23	m	3.5	184	178
2016	3075	46	m	6.3	107	124
2016	6821	50	m	6.0	96	112
2016	1682	37	m	12.9	92	138
2016	3548	22	m	9.4	157	149
2016	3709	49	m	7.2	96	152
2016	6367	56	w	7.7	144	135
2016	5831	38	m	13.3	134	153
2016	2299	57	m	4.0	127	182
2016	5713	45	m	6.5	104	143
2016	3456	55	m	4.8	55	96
2016	1832	30	m	6.1	150	152
2016	3229	39	m	6.8	113	112
2016	3014	52	m	8.4	148	153
2016	2748	55	m	15.2	124	97
2016	3225	55	m	3.5	183	184
2016	2907	54	m	9.0	148	191
2016	6627	58	w	8.1	82	76
2016	2092	34	m	7.9	85	151
2016	1943	45	m	6.6	135	160
2016	4821	46	m	5.3	125	150
2016	4452	49	m	5.0	99	147
2016	3097	34	m	4.1	111	166
2016	7722	54	m	7.5	114	126
2016	4831	45	m	11.9	80	95
2016	2167	44	m	56.9	183	185
2016	3864	53	m	6.3	154	170
2016	2415	22	m	8.6	200	196
2016	3349	37	m	6.2	135	157
2016	3607	23	m	17.9	127	194
2016	3828	46	m	10.0	156	165
2016	4704	23	m	5.1	139	162
2016	5567	46	m	8.7	118	139
2016	2307	57	m	0.8	36	36
2016	3302	45	m	7.2	142	142
2016	3593	38	m	7.0	137	152
2016	4052	47	m	6.6	178	183
2016	4970	46	m	12.2	182	180
2016	2528	48	m	8.8	96	92
2016	2064	37	m	11.4	123	130
2016	3264	37	m	56.5	143	148
2016	1532	40	m	11.4	161	182
2016	5948	45	m	15.0	147	154
2016	5235	47	m	39.0	150	161
2016	4383	20	m	5.6	146	162
2016	3506	20	m	16.4	192	177
2016	3369	55	m	3.0	176	161
2016	5047	46	m	21.3	100	104
2016	6504	40	m	8.1	181	184
2016	3439	42	m	45.9	89	130
2016	1138	41	w	80.4	134	120
2016	5731	53	m	19.5	115	161
2016	4237	26	w	8.1	132	148
2016	2678	44	m	4.2	182	194
2016	3331	24	m	13.8	150	174
2016	4946	57	m	22.7	134	148
2016	2726	50	m	5.3	161	189
2016	3945	24	m	6.0	185	194
2016	3320	57	w	5.5	105	111
2016	4685	60	m	6.3	142	165
2016	4281	22	m	12.6	66	120
2016	3201	50	m	4.6	175	190
2016	2202	56	m	5.5	184	187
2016	1750	39	m	6.1	31	102
2016	5580	58	m	6.7	154	157
2016	4396	23	m	103.4	88	96
2016	2339	40	m	8.1	131	131
2016	3640	34	m	7.0	96	124
2016	1834	42	m	4.0	112	118
2016	6348	58	w	20.5	29	41
2016	2370	41	m	18.1	133	126
2016	6085	43	m	9.5	102	127
2016	3050	41	w	8.4	175	176
2016	2653	50	m	6.4	143	172
2016	2424	33	m	4.8	100	64
2016	2163	34	m	7.6	140	182
2016	5071	33	m	6.5	104	158
2016	5732	53	m	13.6	138	157
2016	6938	51	m	11.5	84	160
2016	4144	37	m	55.8	146	163
2016	2281	37	m	8.3	150	137
2016	4517	44	w	7.3	57	85
2016	6243	53	w	6.0	99	116
2016	3560	50	m	5.4	138	89
2016	3228	50	m	12.7	101	148
2016	2973	54	m	6.7	178	180
2016	2068	34	w	9.7	133	135
2016	5204	59	m	7.7	147	161
2016	2852	56	m	6.0	193	186
2016	2939	41	m	10.5	117	110
2016	4776	29	m	5.7	95	97
2016	6799	61	m	5.7	141	154
2016	6133	54	w	11.7	33	60
2016	3260	23	m	3.0	172	187
2016	2832	45	m	12.9	141	167
2016	3573	48	m	7.3	200	191
2016	2218	52	w	8.5	149	153
2016	2671	48	m	5.7	197	195
2016	3055	51	m	4.3	184	196
2016	3700	29	m	23.7	171	182
2016	5036	38	m	19.1	161	152
2016	6661	42	m	10.3	168	165
2016	2503	45	m	15.1	161	193
2016	3683	41	m	5.5	141	184
2016	4177	20	m	5.1	177	183
2016	6750	52	w	8.5	88	115
2016	2686	54	m	4.9	153	200
2016	2811	35	m	21.0	122	135
2016	1009	51	w	4.9	69	169
2016	4805	61	m	14.9	147	150
2016	5965	35	m	7.8	176	195
2016	1783	41	m	13.3	145	162
2016	2376	56	m	6.1	154	173
2016	3435	24	m	6.6	136	160
2016	3738	54	m	7.0	143	133
2016	4991	51	m	32.7	157	168
2016	2023	41	w	6.4	74	94
2016	4827	27	m	4.3	173	184
2016	2216	24	m	6.5	158	182
2016	4164	23	m	9.1	178	171
2016	4802	60	m	6.0	178	171
2016	4569	32	m	5.6	116	127
2016	3136	47	m	9.9	146	156
2016	3028	47	m	7.6	113	143
2016	3343	58	m	7.5	193	197
2016	2970	20	m	10.1	169	170
2016	2290	35	m	15.2	137	150
2016	1979	61	m	4.9	108	155
2016	2998	40	m	229.3	181	167
2016	5262	36	m	18.9	151	170
2016	3972	35	m	6.2	143	180
2016	4830	31	m	24.8	128	134
2016	5104	43	w	3.5	95	102
2016	2176	39	m	5.0	187	194
2017	4846	52	m	5.3	137	151
2017	4717	20	m	20.7	184	177
2017	5532	34	m	10.4	118	131
2017	2228	50	w	15.6	150	162
2017	4431	26	m	5.2	166	153
2017	3711	23	m	4.2	166	181
2017	5053	43	m	5.3	32	72
2017	3740	39	m	18.4	82	103
2017	5575	54	m	5.1	154	165
2017	4638	39	m	8.1	124	121
2017	3427	42	m	3.7	170	184
2017	5409	45	m	6.6	94	124
2017	3705	57	w	8.8	90	87
2017	3192	42	m	5.3	155	151
2017	3812	51	m	4.1	150	187
2017	3269	18	m	23.8	186	174
2017	6673	59	m	9.4	114	125
2017	2336	21	m	4.5	158	177
2017	4623	22	m	6.8	179	188
2017	5276	27	m	12.3	72	127
2017	5181	39	m	6.3	143	164
2017	4721	44	m	5.4	66	77
2017	1825	31	m	8.7	140	162
2017	3557	43	m	5.4	119	114
2017	4128	43	m	8.4	110	97
2017	6349	50	m	15.6	93	124
2017	5613	54	w	8.4	81	110
2017	3903	59	w	5.5	142	162
2017	3150	52	m	11.6	102	122
2017	2865	41	m	21.9	132	148
2017	5739	41	m	5.8	77	88
2017	2439	33	m	5.8	91	122
2017	2840	55	m	6.6	84	110
2017	4761	35	m	12.6	183	164
2017	6033	24	m	10.4	85	144
2017	7187	54	m	21.4	183	180
2017	1660	33	m	5.8	153	179
2017	2927	38	m	8.2	165	162
2017	1511	60	m	8.1	170	176
2017	1973	47	m	7.9	138	144
2017	5926	44	m	6.1	158	168
2017	4190	48	m	4.2	106	131
2017	2318	51	m	11.8	186	187
2017	4803	55	m	6.1	136	168
2017	2262	27	m	8.6	155	171
2017	2112	35	m	184.3	166	163
2017	5391	34	m	4.4	118	171
2017	1819	64	m	3.9	184	184
2017	4109	55	m	5.5	103	127
2017	2667	55	m	9.4	158	164
2017	1745	44	w	33.1	164	185
2017	1835	55	m	6.3	147	157
2017	3547	32	m	8.5	191	198
2017	1074	56	m	7.1	51	82
2017	6689	39	m	12.4	103	95
2017	1831	43	m	14.7	191	200
2017	3274	49	m	6.5	192	192
2017	3150	28	m	17.0	184	187
2017	5077	43	m	5.1	95	112
2017	2999	47	m	32.4	105	134
2017	2946	50	m	5.7	161	182
2017	5381	48	m	8.5	89	89
2017	3311	49	m	3.4	192	192
2017	5689	48	m	9.6	95	162
2017	5092	50	m	7.4	166	189
2017	4578	56	m	6.9	103	97
2017	4327	31	m	7.0	159	190
2017	4165	36	m	3.8	177	190
2017	2441	38	w	26.2	58	138
2017	3247	53	w	10.3	46	78
2017	4229	41	m	7.8	119	124
2017	2767	52	m	7.7	156	167
2017	5282	48	m	4.7	130	177
2017	3972	48	m	7.6	160	169
2017	1817	58	m	11.9	183	170
2017	5199	43	m	5.8	158	174
2017	2909	56	m	4.7	74	107
2017	1835	60	m	6.3	148	144
2017	4422	40	m	8.1	45	62
2017	3888	27	m	23.1	192	196
2017	3838	57	w	9.8	92	124
2017	5751	23	m	5.4	158	176
2017	2729	35	m	4.7	171	177
2017	3211	49	m	9.9	174	175
2017	3802	26	m	10.8	154	155
2017	4453	23	m	9.5	148	161
2017	3050	33	m	20.4	171	137
2017	3476	53	m	13.4	159	176
2017	2532	46	m	10.3	113	119
2017	2135	54	m	11.0	176	177
2017	5980	48	m	13.8	77	130
2017	3841	46	m	7.4	78	115
2017	4281	23	m	6.2	173	176
2017	5173	44	m	11.1	172	179
2017	1678	41	w	20.8	157	178
2017	6115	54	m	1.8	184	188
2017	3419	41	m	48.7	114	99
2017	4108	44	m	5.9	91	112
2017	3676	39	m	5.8	172	171
2017	2142	37	m	15.4	189	168
2017	2343	55	m	6.2	107	141
2017	5651	45	m	23.0	169	176
2017	5585	51	m	8.0	57	127
2017	4545	23	m	11.2	153	151
2017	4664	58	m	22.7	142	160
2017	6391	53	m	11.0	114	170
2017	5781	56	m	18.8	140	134
2017	2771	40	m	6.8	183	182
2017	3698	31	m	6.6	178	178
2017	5115	41	m	6.0	167	179
2017	5757	57	m	11.8	131	146
2017	1971	42	m	15.5	142	155
2017	6581	59	m	8.3	126	142
2017	4098	22	m	4.8	127	136
2017	2292	38	m	7.0	149	183
2017	1336	34	m	7.1	131	154
2017	5054	48	m	13.0	144	154
2017	4021	55	m	11.4	101	159
2017	5332	58	m	5.1	65	112
2017	4813	22	m	7.0	147	159
2017	2309	46	m	6.1	175	196
2017	1816	33	w	12.1	96	141
2017	4754	60	m	4.2	143	146
2017	2207	42	m	3.2	167	170
2017	3935	22	w	63.2	116	108
2017	1940	38	m	6.2	173	184
2017	5331	60	m	17.5	182	182
2017	6023	52	m	5.5	138	148
2017	5515	53	m	7.1	112	117
2017	6311	53	m	17.0	172	153
2017	2905	55	m	7.4	127	172
2017	5375	30	m	4.2	105	131
2017	4803	54	m	5.4	84	124
2017	5511	53	m	5.1	123	141
2017	2831	30	m	18.4	91	102
2017	1555	33	m	4.2	177	170
2017	2503	53	m	23.2	173	168
2017	1949	29	m	15.7	142	193
2017	2557	51	m	21.9	165	164
2017	2537	55	m	8.9	184	188
2018	3991	53	m	6.6	181	176
2018	7781	55	m	1.2	66	147
2018	2392	35	m	6.9	181	184
2018	3284	38	m	5.3	188	183
2018	5687	52	m	12.7	128	159
2018	2423	49	m	286.1	190	189
2018	5385	44	w	17.9	134	146
2018	2008	27	m	3.8	193	192
2018	1657	38	m	8.8	95	91
2018	2124	49	m	20.9	179	187
2018	5143	30	m	14.6	167	181
2018	5968	59	m	8.2	125	142
2018	5938	55	m	9.8	75	121
2018	4087	52	w	81.0	109	125
2018	5466	48	m	6.9	110	103
2018	6091	42	m	12.5	160	148
2018	2842	40	m	5.2	177	184
2018	3223	20	m	12.9	114	152
2018	3329	41	m	11.9	78	97
2018	1745	41	m	25.7	93	129
2018	2598	56	m	10.5	172	179
2018	2934	60	m	5.0	168	191
2018	3421	47	m	6.9	128	141
2018	2975	47	m	23.4	185	186
2018	3404	23	m	10.0	163	171
2018	2758	47	m	2.8	196	196
2018	3990	33	m	5.1	139	166
2018	2084	48	m	10.0	144	147
2018	3762	32	m	4.8	131	163
2018	3173	51	m	10.9	176	172
2018	2557	60	m	7.0	124	120
2018	2168	53	m	6.0	109	155
2018	4928	22	m	20.6	178	152
2018	3456	37	m	3.6	157	164
2018	2693	50	m	17.2	148	152
2018	5578	52	m	7.6	64	78
2018	1670	49	m	7.0	129	135
2018	5029	50	w	6.8	144	142
2018	1497	57	m	8.1	152	168
2018	3744	30	m	7.2	147	166
2018	3642	29	m	4.2	180	184
2018	5654	55	m	5.7	110	112
2018	2053	59	m	6.8	135	138
2018	4048	52	m	11.3	167	175
2018	2527	41	m	7.2	188	189
2018	3401	55	m	5.8	143	183
2018	4778	55	m	5.8	168	174
2018	1883	50	m	5.3	133	166
2018	3977	37	m	20.3	135	169
2018	3568	34	m	6.1	166	162
2018	2616	49	m	22.2	90	119
2018	2634	49	m	31.7	131	153
2018	4943	54	m	4.9	111	149
2018	3435	48	m	13.0	164	157
2018	4179	23	m	6.9	155	154
2018	5145	52	m	10.7	111	109
2018	4727	47	w	5.7	77	98
2018	2806	42	m	5.5	132	158
2018	6279	33	m	78.1	150	171
2018	5093	52	m	10.2	85	127
2018	5087	21	m	5.0	112	112
2018	3339	41	m	4.5	170	171
2018	6154	43	m	7.3	85	98
2018	2267	42	m	11.7	156	181
2018	7004	57	m	7.8	114	144
2018	1079	60	m	5.4	112	106
2018	2573	55	m	18.3	113	149
2018	1636	46	m	4.8	148	172
2018	5526	50	m	4.4	61	135
2018	1970	38	m	17.9	75	68
2018	2689	44	w	4.5	152	152
2018	6134	46	m	19.1	138	149
2018	3495	35	w	45.6	117	131
2018	4585	53	w	20.1	135	152
2018	4456	21	m	5.4	124	178
2018	4311	59	w	5.2	114	109
2018	4607	54	m	5.8	165	179
2018	5614	53	m	205.0	167	176
2018	6066	57	m	7.0	155	168
2018	2916	43	m	2.9	117	110
2018	2175	41	m	7.8	152	179
2018	6246	44	m	4.7	135	146
2018	2882	56	m	11.6	117	130
2018	5588	52	m	7.8	114	102
2018	7041	49	w	13.2	116	158
2018	1785	45	m	4.7	134	140
2018	5799	47	m	8.3	183	168
2018	5142	41	w	6.2	180	168
2018	2603	30	m	10.0	132	153
2018	4622	29	m	7.2	85	118
2018	2934	54	m	5.0	119	138
2018	5211	47	m	12.5	110	118
2018	4979	46	m	8.4	68	118
2018	2279	24	m	10.3	169	183
2018	2543	36	m	3.6	184	192
2018	6809	37	m	10.0	65	75
2018	6209	56	m	6.9	154	158
2018	4969	60	m	10.3	46	82
2018	7226	52	m	5.5	78	129
2018	3395	34	m	14.7	111	137
2018	3652	45	m	8.4	132	137
2018	5664	56	m	5.8	70	135
2018	4167	56	w	4.8	91	122
2018	3869	42	m	7.6	132	134
2018	4930	37	w	7.8	87	128
2018	3810	35	m	23.8	136	157
2018	5714	54	m	5.7	31	47
2018	4305	48	m	5.8	147	160
2018	2434	32	w	7.3	78	101
2018	2537	58	m	6.6	133	172
2018	3684	59	m	7.7	170	177
2018	3249	40	m	6.0	110	147
2018	1981	57	m	10.5	140	155
2018	3687	32	m	4.4	188	196
2018	3059	38	m	10.7	152	159
2018	1574	30	m	9.9	172	172
2018	5546	31	m	4.8	108	126
2018	5985	45	m	13.6	177	164
2018	5564	33	m	8.2	72	75
2018	5087	57	w	14.0	146	138
2018	2184	29	m	7.8	96	113
2018	2184	30	m	12.9	119	123
2018	2054	58	m	7.9	60	47
2018	5658	26	m	4.2	118	123
2018	2942	41	m	10.9	159	184
2018	3275	53	m	5.5	136	152
2018	3752	44	m	5.6	172	173
2018	1852	45	m	6.8	96	128
2018	4656	24	m	4.6	157	168
2018	2733	60	m	4.4	163	180
2018	2519	58	m	13.3	95	133
2018	4029	50	m	5.5	179	186
2018	3896	48	w	11.2	131	172
2018	5181	46	m	18.2	111	152
2018	3904	53	m	5.9	129	140
2018	6087	43	m	8.9	117	122
2018	3991	24	m	7.2	162	169
2018	5844	41	m	6.0	111	118
2018	4833	40	m	5.8	174	173
2018	1809	33	m	6.8	196	186
2018	2409	45	w	3.7	119	136
2018	2922	55	m	8.0	116	182
2018	6077	58	m	7.3	113	69
2018	3373	40	m	4.4	193	185
2018	2821	58	w	10.5	134	186
2018	3746	28	m	6.3	55	128
2018	3343	51	m	47.5	190	190
2018	6749	51	m	6.2	130	170
2018	3045	32	m	3.7	117	150
2018	2305	44	m	11.1	172	177
2018	5481	56	m	11.9	156	182
